# Supplementary material for: Introduction of structured physical examination skills to second year undergraduate medical students
Source: F1000Res. 2013 Jan 16;2:16. [Version 1] doi: 10.12688/f1000research.2-16.v1 (PMC3901509; doi:10.12688/f1000research.2-16.v1)
Supplement: Retro-pre questionnaire and scores — Student self-evaluation of confidence in key skills using a retro-pre questionnaire before and after the introduction of the structures physical examination skills module at KIST Medical College, Nepal. The before scores are between 1-5: 1-being not aware, 2-not confident, 3-Somewhat confident, 4-very confident, 5-can do independently The after scores are between 1-4: 1-not confident, 2-somewhat confident, 3-very confident, and 4-can do independently [file f1000research-2-1206-s0002.tgz]

Archive with 3 entries (3 files):
- Retro_pre_scores__before_.csv
- Retro_pre_scores__after_.csv
- A_Retrospective_Pre_questionnaire_Influence_of_Teaching_Structured_Physical_Examination_Skills.pdf
