# Supplementary material for: Introduction of structured physical examination skills to second year undergraduate medical students
Source: F1000Res. 2013 Jan 16;2:16. [Version 1] doi: 10.12688/f1000research.2-16.v1 (PMC3901509; doi:10.12688/f1000research.2-16.v1)
Supplement: Retro-pre questionnaire and scores — Student self-evaluation of confidence in key skills using a retro-pre questionnaire before and after the introduction of the structures physical examination skills module at KIST Medical College, Nepal. The before scores are between 1-5: 1-being not aware, 2-not confident, 3-Somewhat confident, 4-very confident, 5-can do independently The after scores are between 1-4: 1-not confident, 2-somewhat confident, 3-very confident, and 4-can do independently [file f1000research-2-1206-s0002.tgz › Retro_pre_scores__before_.csv]

Skill item number	Skills	1	2	3	4	5	Valid	Missing	Mean	Median	Mode	Std. Deviation	Range	Minimum	Maximun
item1rpb	Measuring body temperature	80	2	0	0	0	80	2	2.363	2.000	2.0	.8305	3.0	1.0	4.0
item2rpb	Measuring Respiratory Rate	49	33	0	0	0	49	33	1.510	1.000	1.0	.6165	2.0	1.0	3.0
item3rpb	Recording Pulse	67	15	0	0	0	67	15	1.522	1.000	1.0	.7041	3.0	1.0	4.0
item4rpb	Measuring Blood Pressure	66	16	0	0	0	66	16	1.561	1.000	1.0	.7260	3.0	1.0	4.0
item5rpb	Detecting Pedal Edema	27	55	0	0	0	27	55	1.333	1.000	1.0	.5547	2.0	1.0	3.0
item6rpb	Detecting Cyanosis	23	59	0	0	0	23	59	1.435	1.000	1.0	.5898	2.0	1.0	3.0
item7rpb	Detecting Clubbing	15	67	0	0	0	15	67	1.267	1.000	1.0	.5936	2.0	1.0	3.0
item8rpb	Palpating cervical Lymph Nodes	8	74	0	0	0	8	74	1.250	1.000	1.0	.4629	1.0	1.0	2.0
item9rpb	Demonstrating range of motion at elbow Joint	23	59	0	0	0	23	59	1.261	1.000	1.0	.4490	1.0	1.0	2.0
item10rpb	Demonstrating range of motion at Hip Joint	30	52	0	0	0	30	52	1.167	1.000	1.0	.3790	1.0	1.0	2.0
item11rpb	Palpating Peripheral Pulses	20	62	0	0	0	20	62	1.250	1.000	1.0	.4443	1.0	1.0	2.0
item12rpb	Assess expansion of the chest	18	64	0	0	0	18	64	1.111	1.000	1.0	.3234	1.0	1.0	2.0
item13rpb	Determining Position of Trachea or palpation for Trachea	15	67	0	0	0	15	67	1.000	1.000	1.0	0.0000	0.0	1.0	1.0
item14rpb	Percussion of Anterior Chest	12	70	0	0	0	12	70	1.083	1.000	1.0	.2887	1.0	1.0	2.0
item15rpb	Auscultation of Posterior Chest	16	66	0	0	0	16	66	1.063	1.000	1.0	.2500	1.0	1.0	2.0
item16rpb	Eliciting Vocal Resonance on anterior chest	12	70	0	0	0	12	70	1.083	1.000	1.0	.2887	1.0	1.0	2.0
item17rpb	Measuring Jugular Venous Pressure	9	73	0	0	0	9	73	1.000	1.000	1.0	0.0000	0.0	1.0	1.0
item18rpb	Localizing of Apex Beat	15	67	0	0	0	15	67	1.200	1.000	1.0	.4140	1.0	1.0	2.0
item19rpb	Auscultation of Precordium	11	71	0	0	0	11	71	1.000	1.000	1.0	0.0000	0.0	1.0	1.0
item20rpb	Use of otoscope in examining ear	9	73	0	0	0	9	73	1.000	1.000	1.0	0.0000	0.0	1.0	1.0
item21rpb	Use of nasal speculum in examining ear	8	74	0	0	0	8	74	1.000	1.000	1.0	0.0000	0.0	1.0	1.0
item22rpb	Use of head mirror with light in examining ear	9	73	0	0	0	9	73	1.000	1.000	1.0	0.0000	0.0	1.0	1.0
item23rpb	Measurement of Visual Acuity	23	59	0	0	0	23	59	1.304	1.000	1.0	.4705	1.0	1.0	2.0
item24rpb	Measurement of Visual Fields by confrontation method	15	67	0	0	0	15	67	1.200	1.000	1.0	.4140	1.0	1.0	2.0
item25rpb	Examination of unioccular eye movement (Muscles)	12	70	0	0	0	12	70	1.167	1.000	1.0	.3892	1.0	1.0	2.0
item26rpb	Examination of Pupillary Light Reaction	28	54	0	0	0	28	54	1.107	1.000	1.0	.3150	1.0	1.0	2.0
item27rpb	Palpation of Liver	12	70	0	0	0	12	70	1.083	1.000	1.0	.2887	1.0	1.0	2.0
item28rpb	Palpation of Kidneys	11	71	0	0	0	11	71	1.000	1.000	1.0	0.0000	0.0	1.0	1.0
item29rpb	Palpation of Spleen	9	73	0	0	0	9	73	1.000	1.000	1.0	0.0000	0.0	1.0	1.0
item30rpb	Eliciting of Shifting Dullness	12	70	0	0	0	12	70	1.000	1.000	1.0	0.0000	0.0	1.0	1.0
item31rpb	Measurement of Liver Span	8	74	0	0	0	8	74	1.000	1.000	1.0	0.0000	0.0	1.0	1.0
item32rpb	Examination of Facial Nerve	23	59	0	0	0	23	59	1.000	1.000	1.0	0.0000	0.0	1.0	1.0
item33rpb	Examination of Accessory nerve	18	64	0	0	0	18	64	1.000	1.000	1.0	0.0000	0.0	1.0	1.0
item34rpb	Eliciting Tone of Muscles in Upper Limbs	18	64	0	0	0	18	64	1.000	1.000	1.0	0.0000	0.0	1.0	1.0
item35rpb	Eliciting Reflexes in Lower Limbs	16	66	0	0	0	16	66	1.000	1.000	1.0	0.0000	0.0	1.0	1.0
item36rpb	Eliciting Planter Response	13	69	0	0	0	13	69	1.000	1.000	1.0	0.0000	0.0	1.0	1.0
item37rpb	Eliciting Position Sense in Lower Limbs	15	67	0	0	0	15	67	1.000	1.000	1.0	0.0000	0.0	1.0	1.0
item38rpb	Assessing orientation to time, place and person	26	56	0	0	0	26	56	1.000	1.000	1.0	0.0000	0.0	1.0	1.0
item39rpb	Measurement of Height in Children	42	40	0	0	0	42	40	1.381	1.000	1.0	.4915	1.0	1.0	2.0
item40rpb	Measurement of Mid arm Circumference in Children	38	44	0	0	0	38	44	1.395	1.000	1.0	.4954	1.0	1.0	2.0
item41rpb	Demonstration dehydration in infants	29	53	0	0	0	29	53	1.000	1.000	1.0	0.0000	0.0	1.0	1.0
item42rpb	Counting Respiratory rate in children under five years of age	18	64	0	0	0	18	64	1.000	1.000	1.0	0.0000	0.0	1.0	1.0
item43rpb	Demonstration of pallor in children	24	58	0	0	0	24	58	1.000	1.000	1.0	0.0000	0.0	1.0	1.0
item44rpb	Demonstration of jaundice in children	28	54	0	0	0	28	54	1.000	1.000	1.0	0.0000	0.0	1.0	1.0
item45rpb	Measurement of Height of Fundus	14	68	0	0	0	14	68	1.000	1.000	1.0	0.0000	0.0	1.0	1.0
item46rpb	Eliciting obstetrical grips or Leopold’s maneuver	10	72	0	0	0	10	72	1.000	1.000	1.0	0.0000	0.0	1.0	1.0
Summate Score - Before		82	0	15.9268	13.5000	14.00	10.53833	48.00	2.00	50.00
