# Supplementary material for: Introduction of structured physical examination skills to second year undergraduate medical students
Source: F1000Res. 2013 Jan 16;2:16. [Version 1] doi: 10.12688/f1000research.2-16.v1 (PMC3901509; doi:10.12688/f1000research.2-16.v1)
Supplement: SPEST questionnaires and student feedback scores for each section — Student feedback for the introduction of structured physical examination skills at KIST Medical College, Nepal derived from an SPEST questionnaire for both students and faculty. Only student data is shown as the faculty SPEST results are mainly qualitative. 1st data file: Scores were provided out of 5 for questions i-vii (1=strongly disagree; 5=strongly agree), whilst the overall score for each section was given out of 10 (1 being poor and 10 being excellent). 2nd data file: Proportion of students for each score provided in response to the questions "I would rate the session........on a scale of 1 to 10 (1 being the least and 10 being the most important)”. 3rd data file: Proportions of students preferring either the tutorial, demonstration, practice or all three sub-sessions for each session. [file f1000research-2-1206-s0001.tgz › SPEST_student_feedback.csv]

Medicine - Respiratory System
Question	1	2	3	4	5	Mean	Median
i	1	0	4	50	19	4.20	4
ii	0	0	6	49	19	4.19	4
iii	0	1	6	47	20	4.16	4
iv	0	0	3	52	19	4.22	4
v	1	0	4	47	22	4.20	4
vi	0	0	6	42	26	4.26	4
vii	1	0	2	35	36	4.42	4
Medicine - Cardiovascular System
Question	1	2	3	4	5	Mean	Median
i	0	0	6	50	24	4.22	4
ii	0	0	6	45	29	4.29	4
iii	0	1	2	49	28	4.29	4
iv	1	0	4	45	30	4.29	4
v	0	0	4	51	25	4.25	4
vi	0	1	5	49	25	4.22	4
vii	0	0	4	36	40	4.45	5
Surgery-Abdominal
Question	1	2	3	4	5	Mean	Median
i	0	1	3	52	16	4.15	4
ii	0	0	1	40	31	4.42	4
iii	0	1	6	39	26	4.25	4
iv	0	0	3	41	28	4.35	4
v	0	0	3	48	21	4.25	4
vi	0	0	6	36	30	4.33	4
vii	0	0	2	32	38	4.49	5
Medicine - Central Nervous System
Question	1	2	3	4	5	Mean	Median
i	1	1	7	51	12	4.00	4
ii	0	1	5	39	27	4.28	4
iii	0	2	4	38	28	4.26	4
iv	0	0	7	43	22	4.21	4
v	0	1	5	43	23	4.24	4
vi	0	0	8	42	22	4.20	4
vii	0	1	0	42	29	4.37	4
Medicine - Peripheral Nervous System
Question	1	2	3	4	5	Mean	Median
i	1	0	8	47	18	4.10	4
ii	0	0	4	38	32	4.38	4
iii	0	0	3	30	41	4.36	4
iv	0	0	6	41	27	4.28	4
v	0	0	5	45	24	4.26	4
vi	0	0	4	50	20	4.22	4
vii	0	0	3	31	40	4.49	5
Pediatrics
Question	1	2	3	4	5	Mean	Median
i	2	0	4	44	25	4.20	4
ii	0	1	5	37	32	4.32	4
iii	0	0	3	40	32	4.39	4
iv	0	1	7	41	26	4.23	4
v	0	1	8	42	25	4.20	4
vi	0	1	6	50	18	4.13	4
vii	0	0	1	27	47	4.61	5
Obstetrics
Question	1	2	3	4	5	Mean	Median
i	1	3	2	52	18	4.10	4
ii	0	1	4	37	34	4.37	4
iii	0	4	5	36	31	4.24	4
iv	2	0	3	43	28	4.25	4
v	1	0	8	41	26	4.20	4
vi	8	1	5	36	26	3.90	4
vii	1	1	2	30	42	4.46	5
Gynecology
Question	1	2	3	4	5	Mean	Median
i	0	0	3	41	34	4.40	4
ii	0	0	4	40	34	4.38	4
iii	0	1	4	40	33	4.33	4
iv	0	0	4	43	31	4.33	4
v	0	2	4	41	31	4.28	4
vi	0	0	10	37	31	4.26	4
vii	0	0	2	31	45	4.54	5
Orthopedics and Musculoskletal System
Question	1	2	3	4	5	Mean	Median
i	1	1	7	49	25	4.16	4
ii	0	0	5	43	34	4.35	4
iii	0	0	4	37	41	4.45	5
iv	0	0	6	40	36	4.36	4
v	0	1	8	48	25	4.18	4
vi	0	0	10	45	27	4.21	4
vii	0	0	3	37	42	4.47	5
Family Medicine - General Physical Examination
Question	1	2	3	4	5	Mean	Median
i	0	0	1	43	33	4.41	4
ii	0	0	1	30	46	4.58	5
iii	0	0	1	30	46	4.58	5
iv	0	0	0	40	36	4.47	4
v	0	0	2	37	38	4.47	4
vi	0	0	0	37	40	4.52	5
vii	0	0	0	25	52	4.67	5
Eye Examination
Question	1	2	3	4	5	Mean	Median
i	0	1	5	49	26	4.24	4
ii	0	0	4	40	36	4.40	4
iii	0	0	3	39	38	4.44	4
iv	0	0	4	38	38	4.42	4
v	0	0	4	40	36	4.40	4
vi	0	0	7	33	40	4.41	5
vii	0	0	2	32	46	4.55	5
Ear, Nose and Throat Examination
Question	1	2	3	4	5	Mean	Median
i	0	0	6	55	17	4.14	4
ii	0	0	8	47	23	4.19	4
iii	0	2	15	43	18	3.99	4
iv	0	0	15	47	16	4.10	4
v	0	0	8	49	21	4.17	4
vi	0	0	10	47	21	4.14	4
vii	0	0	7	38	33	4.40	4
