# Supplementary material for: Introduction of structured physical examination skills to second year undergraduate medical students
Source: F1000Res. 2013 Jan 16;2:16. [Version 1] doi: 10.12688/f1000research.2-16.v1 (PMC3901509; doi:10.12688/f1000research.2-16.v1)
Supplement: OSCE results — Anonymized objective structured clinical examination (OSCE) student scores for each section at KIST Medical College, Nepal. [file f1000research-2-1206-s0000.tgz]

Archive with 1 entries (1 files):
- Results_of_OSCE_of_structured_physical_examination_skills-2nd_year_MBBS_students.csv
